# Supplementary material for: Micro-Volume Blood Separation Membrane for In-Situ Biosensing
Source: Biosensors (Basel). 2022 Sep 2;12(9):712. doi: 10.3390/bios12090712 (PMC9496035; doi:10.3390/bios12090712)
Supplement: Supplementary file 1 [file biosensors-12-00712-s001.zip]

Archive with 1 entries (1 files):
- biosensors-1807504-supplementary.pdf
